# Supplementary material for: Mutations in SPATA13/ASEF2 cause primary angle closure glaucoma
Source: PLoS Genet. 2020 Apr 27;16(4):e1008721. doi: 10.1371/journal.pgen.1008721 (PMC7233598; doi:10.1371/journal.pgen.1008721)
Supplement: S1 Table — (XLSX) [file pgen.1008721.s008.xlsx]

## Sheet: Sheet1
S1 Table: Detailed clinical information of memebers in Family 1
				Genotype-phenotype				Gonioscopy			Biometry (mm/ DS)			Medical and surgical management
				Genotype	GON		IOP	PAS	Pigment	Iris	Axial length		Spherical equivalent	Highest IOP	Required topical therapy	Laser and intraocular surgery (bilateral unless otherwise stated)
ID	Branch	Age/ sex	Diagnosis	(mutation carrier status)			>21			Config-uration			(DS)	(mmHg)
							mmHg				mm	Sex-specific difference (in SD)		* Acute
Deceased individuals (inferred diagnosis)
III:15	B	~60 F	PACG			Yes	Yes	U	U	U	U	-	U	-	Yes	Yes
III:11	Main	~60 F	PACG			Yes	Yes	U	U	U	U	-	U	-	Yes	Yes
IV:8	Main	58 F	PACG			Yes	Yes	U	U	U	U	-	U	-	Yes	Yes
IV:9	Main	~60 F	APACG			Yes	Yes	U	U	U	U	-	U	*	Yes	Yes
IV:11	Main	65 F	PACG			Yes	Yes	U	U	U	U	-	U	-	Yes	Trabeculectomy
IV:16	Main	75 F	PACG			Yes	Yes	U	U	U	U	-	U	-	Yes	Trabeculectomy
IV:19	Main	~60 F	APACG			Yes	Yes	U	U	U	U	-	U	*	Yes	Unknown
Clearly affected
IV:27	B	86 F	PACG	c.1432_1440del		Yes	Yes	Yes	Yes	Convex	23.06	-0.99	2.88	18	betaxolol,	Laser PI
															latanoprost
V:41	B	43 F	PACS	c.1432_1440del		No	No	No	No	Plateau	21.98	-1.13	0.38	16	No	Monitoring only
V:8	Main	72 F	PAC	c.1432_1440del		No	Yes	Yes	Yes	Flat	22.52	-0.67	0.63	26	latanoprost	Laser PI
V:15	Main	64 F	PAC	c.1432_1440del		No	Yes	Yes	Yes	Plateau	21.59	-1.46	4.25	28	No	Laser PI, ALPI
V:30	Main	71 M	PACG	c.1432_1440del		Yes	No	No	Yes	Plateau	22.63	-0.99	1.88	20	No	Monitoring only
V:32	Main	76 F	PAC	c.1432_1440del		No	Yes	Yes	Yes	Plateau	23.04	-0.22	1.25	14	No	Laser PI
V:34	Main	61 F	PAC	c.1432_1440del		No	No	Yes	Yes	Plateau	23.34	-1.13	-1.13	21	No	Laser PI
VI:4	Main	44 F	PAC	c.1432_1440del		No	Yes	Yes	Yes	Plateau	22.27	-0.88	-0.25	32	No	Laser PI
VI:7††	Main	49 F	PAC	wildtype		No	Yes	No	Yes	Convex	22.12	-1.01	0.38	22	No	Laser PI
VI:12	Main	39 F	NA	c.1432_1440del			No	No	Yes	Plateau	21.6	-1.45	0.75	17	No	Monitoring only
VII:2††	Main	28 F	PACS	wildtype		No	No	No	Yes	Convex	19.77	-3.02	5.5	20	No	Laser PI
V:11†	Main	72 F	PACS	wildtype		No	No	No	No	Convex	22.11	-1.02	2	16	No	Laser PI
Uncertain diagnosis*
VI:9††	Main	47 F	NA	Unknown		No	No	No	No	Flat	21.57	-1.48	4.13	20	No
V:33	Main	65 F	Unknown	wildtype		No	No	No	No	Plateau	22.44	-0.74	0.75	18	No
V:6	Main	74 M	Unknown	wildtype		No	No	No	Yes	Convex	21.53	-1.91	1.88	15	No
V:24	Main	64 M	Unaffected	wildtype			No	No	No	Plateau	23.15	-0.56	-0.5	14	No
VI:14	Main	50 F	Unaffected	wildtype			No	U	U	Plateau	22.66	-0.55	plano	15	No
VI:22	Main	40 F	Unaffected	wildtype			No	No	No	Plateau	21.97	-1.14	-0.38	19	No
VI:25	Main	42 M	Unknown	c.1432_1440del			No	No	Yes	Plateau	23.87	0.04	-2.75	14	No
VI:26	Main	48 M	Unknown	c.1432_1440del			No	No	Yes	Plateau	23.26	-0.47	0.63	20	No
V:43	B	62 F	Unknown	Unknown			No	No	No	Plateau	22.69	-0.52	1.25	16	No
VI:38	B	39 F	Unaffected	Unknown			No	No	No	Plateau	22.28	-0.87	-0.63	16	No
Other ocular conditions
V:21	Main	77 F	POAG	wildtype			Yes	No	No	Flat	25.42	1.81	-6.13	24	timolol maleate + dorzolamide
V:23†	Main	77 F	POAG	wildtype			Yes	No	No	Flat	U	U	-4.75	20	latanoprost
V:2	A	72 M	PDG	Unknown			Yes	No	Yes	Concave	23.73	-0.07	-3.38	22	bimatoprost
VI:28	Main	52 M	PDS	c.1432_1440del			No	No	Yes	Concave	27.02	2.67	-10.5	17	No
VI:30	Main	50 F	PDS	c.1432_1440del			No	Yes	Yes	Concave	25.35	1.75	-4.88	16	No
VI:6	Main	36 F	Myope	c.1432_1440del			No	Yes	Yes	Concave	26.48	2.67	-8.75	24	No
VI:15	Main	43 F	Myope	wildtype			No	No	Yes	Flat	24.48	1.01	-6.75	21	No
VI:21	Main	34 F	Myope	Unknown			No	No	No	Flat	23.92	0.53	-4.13	16	No
VII:3	Main	22 F	Myope	Unknown			No	No	No	Concave	25.09	1.53	-7.75	16	No
VII:4	Main	27 F	Myope	wildtype			No	No	No	Flat	24.52	1.04	-5.63	10	No
Not examined
V:7	Main	77 F	Unknown	c.1432_1440del			Yes	U	U	U	U	U	U	25	No
V:12	Main	69 M	Unknown	wildtype			U	U	U	U	U	U	U	U	latanoprost	(Pseudophakic)
Unaffected
IV:32	Main	94 M	Unaffected	wildtype			No	No	Yes	Flat	23.78	-0.03	2	17	No
V:14†	Main	64 M	Unaffected	wildtype			No	No	No	Flat	25.19	1.14	-4.13	18	No
V:3	A	76 F	Unaffected	Unknown			No	No	No	Flat	22.86	-0.38	3.88	12	No
V:9†	Main	70 M	Unaffected	wildtype			No	No	No	Flat	23.08	-0.62	1.38	16	No
V:17	Main	80 M	Unaffected	wildtype			No	No	Yes	Flat	23.07	-0.63	U	17	No
V:18†	Main	78 F	Unaffected	wildtype			No	No	No	Flat	22.63	-0.57	U	8	No	(Pseudophakic)
V:22	Main	78 M	Unaffected	wildtype			No	No	Yes	Flat	24.21	0.33	2.13	18	No
V:25†	Main	64 F	Unaffected	Unknown			No	No	Yes	Flat	U	U	U	14	No
V:28	Main	69 F	Unaffected	wildtype			No	No	No	Flat	22.33	-0.83	1.13	15	No
V:35†	Main	61 M	Unaffected	wildtype			No	No	Yes	Flat	24.34	0.43	-3	19	No
V:36†	Main	73 F	Unaffected	wildtype			No	No	No	Flat	24.83	1.31	-1.25	14	No
V:37	Main	71 M	Unaffected	Unknown			Yes	No	No	Flat	23.64	-0.15	0.75	22	No
V:44	B	72 M	Unaffected	c.1432_1440del			No	No	Yes	Flat	24.52	0.58	-2.13	16	No
V:45	B	63 M	Unaffected	c.1432_1440del			No	No	Yes	Flat	23.02	-0.67	0.13	12	No
VI:16	Main	55 F	Unaffected	Unknown			No	No	Yes	Flat	22.8	0.43	-0.25	16	No
VI:19	Main	48 M	Unaffected	wildtype			No	No	No	Flat	U	U	-2.13	13	No
VI:23	Main	45 F	Unaffected	Unknown			No	No	No	Flat	25.02	1.47	-0.88	14	No
VI:24	Main	42 F	Unaffected	wildtype			No	No	No	Flat	23.61	0.26	-0.5	16	No
VI:27	Main	43 F	Unaffected	c.1432_1440del			No	No	No	Flat	23.45	0.13	-1.13	15	No
VI:29	Main	46 F	Unaffected	wildtype			No	No	No	Flat	23.97	0.57	-0.5	8	No
VI:31	Main	32 M	Unaffected	wildtype			No	No	No	Flat	U	U	U	21	No
VI:32	Main	28 M	Unaffected	wildtype			No	No	No	Flat	21.77	-1.71	0.38	19	No
VI:33	Main	45 M	Unaffected	wildtype			No	No	No	Flat	24.74	0.77	-1.38	16	No
VI:35	C	51 F	Unaffected	Unknown			No	No	No	Flat	23.63	0.28	-0.38	12	No
VI:36	B	24 M	Unaffected	c.1432_1440del			No	No	No	Flat	24.14	0.27	-1.25	8	No
VI:37	B	26 M	Unaffected	c.1432_1440del			No	No	No	Flat	24.26	0.37	-1.13	12	No
VI:39	B	36 F	Unaffected	wildtype			No	No	No	Flat	22.83	-0.4	-0.63	7	No
spouse of V:6	Main	56 F	Unaffected	wildtype			No	No	No	Flat	21.64	-1.42	U	15	No
spouse of V:33	Main	64 M	Unaffected	wildtype			No	No	No	Convex	23.73	-0.07	1.25	16	No
spouse of VI:4	Main	46 M	Unaffected	wildtype			No	No	No	Flat	22.9	-0.77	-0.5	15	No
KEY: ††Individuals whose phenotype may have been influenced by the other parent who is not related to Family A. †Married in/ spouse.
U = unknown; GON = glaucomatous optic neuropathy; IOP = intraocular pressure; PAS = peripheral anterior synechiae; SD = standard deviation; DS = Dioptres sphere.
PACS = Primary angle closure suspect; PAC = primary angle closure; PACG = primary angle closure glaucoma; APACG = acute primary angle closure glaucoma; PDS = Pigment dispersion syndrome; POAG = Primary open angle glaucoma; Laser PI = laser peripheral iridotomy; ALPI = argon laser peripheral iridoplasty.
* subjects having one or more at risk features, like, pigmentary changes, had ocular biometry shorter than sex-adjusted averages but not showing all defining features of angle closure/ angle closure glaucoma
