# Supplementary material for: Mutations in SPATA13/ASEF2 cause primary angle closure glaucoma
Source: PLoS Genet. 2020 Apr 27;16(4):e1008721. doi: 10.1371/journal.pgen.1008721 (PMC7233598; doi:10.1371/journal.pgen.1008721)
Supplement: S3 Table — (XLSX) [file pgen.1008721.s010.xlsx]

## Sheet: Sheet1
S3 Table: Detailed clinical information of 8 additional PAC/PACG patients and their relatives carrying mutations in SPATA13
				Genotype-phenotype			Gonioscopy			Medical and surgical management
					GON	IOP	PAS	Pigment	Iris	Highest IOP	Required topical medication	Laser and intraocular surgery (bilateral unless otherwise stated)
ID	Race	Age/ sex	Diag-nosis†	Mutation carrier status		>21			Config-uration	(mmHg)
						mmHg				* Acute
Eight additional mutations from PACG cohort
2:II:1	Caucasian	57 M	APACG	rs200561905	Yes	Yes	Yes	Yes	Plateau	52 *	bimatoprost, pilocarpine	Laser PI, Right ALPI and Left lens extraction surgery
				c.G1418A
				p.S473N
3:I	Caucasian	68 F	PACG	rs748908677	Yes	Yes	Yes	Yes	Plateau	40	timolol maleate + dorzolamide, travoprost	Laser PI, Right trabeculectomy, Left lens extraction
				c.C2891T
				p.P964L
4:I	Caucasian	51 F	APACG	rs766737529	Yes	Yes	Yes	Yes	Plateau	45 *	No	Laser PI, ALPI
				c.G875T
				p.S292I
6:I	African	54 M	APAC	rs1220545	Yes	Yes	Yes	Yes	Plateau	50 *	bimatoprost + timolol maleate	Laser PI
				c.G266C
				p.R89P
7:I	Caucasian	81 F	APACG	rs150850951	Yes	Yes	Yes	Yes	Plateau	56 *	timolol maleate + dorzolamide, brinzolamide, latanoprost preservative free	Laser PI, Left cyclodiode
				c.C497T
				p.P166L
8:I	Afro-Carribean	66 M	PACG	rs529928660	Yes	Yes	Yes	Yes	Plateau	26	bimatoprost + timolol maleate	Laser PI, Left lens extraction surgery
				c.G737C
				p.S246T
9:I	Caucasian	52 M	PACG	rs11842597	Yes	Yes	U	U	U		timolol maleate + dorzolamide, bimatoprost	Laser PI, trabeculectomy
				c.C1154T
				p.A385V
10:I	Caucasian	73 F	APAC	rs1212066778 c.1087C>T R363C	No	Yes	U	U	U	40 *	No	Laser PI, clear lens extractions
Family with the same mutation as Family 1
5:II:2	Caucasian	66 M	PACS	c.1432_1440del	No	No	No	Yes	Plateau	20	No	Laser PI
Proband				(p.478-480 del)
5:II:3	Caucasian	59 F	NA; spouse	No Mutation	No	No	No	No	Convex	U	No	-
5:III:2	Caucasian	36 F	PACS Phenocopy	No Mutation	No	No	No	No	Convex	20	No	Laser PI, clear lens extractions
5:III:1	Caucasian	42 F	NA	No Mutation	No	Yes	No	No	Plateau	24	No	-
†PACS = Primary angle closure suspect; PAC = primary angle closure; PACG = primary angle closure glaucoma; APACG = acute primary angle closure glaucoma; Laser PI = laser peripheral iridotomy.
